# Supplementary material for: Metabolic Syndrome and Psychological Effects of Exercise in Hemodialysis Patients
Source: Int J Environ Res Public Health. 2021 Nov 14;18(22):11952. doi: 10.3390/ijerph182211952 (PMC8622865; doi:10.3390/ijerph182211952)
Supplement: Supplementary file 1 [file ijerph-18-11952-s001.zip]

Archive with 1 entries (1 files):
- ijerph-1427376-supplementary.pdf
